# Supplementary material for: Targeted Suppression of Lipoprotein Receptor LSR in Astrocytes Leads to Olfactory and Memory Deficits in Mice
Source: Int J Mol Sci. 2022 Feb 12;23(4):2049. doi: 10.3390/ijms23042049 (PMC8878779; doi:10.3390/ijms23042049)
Supplement: Supplementary file 1 [file ijms-23-02049-s001.zip]

Archive with 12 entries (12 files):
- Figure S9.pptx
- Figure S8.pptx
- Figure S7.pptx
- Figure S6.pptx
- Figure S10.pptx
- Figure S5.pptx
- Figure S4.pptx
- Figure S3.pptx
- Figure S11.pptx
- Figure S2.pptx
- Figure S1.pptx
- Table S1.pptx
